# Supplementary material for: Nonlinear Changes in Botulinum Toxin Treatment of Task-Specific Dystonia during Long-Term Treatment
Source: Toxins (Basel). 2021 May 22;13(6):371. doi: 10.3390/toxins13060371 (PMC8224565; doi:10.3390/toxins13060371)
Supplement: Supplementary file 1 [file toxins-13-00371-s001.zip]

Archive with 1 entries (1 files):
- toxins-1179596-SI.pdf
